# Supplementary material for: Is prehospital endobronchial intubation a risk factor for subsequent ventilator associated pneumonia? A retrospective analysis
Source: PLoS One. 2019 May 23;14(5):e0217466. doi: 10.1371/journal.pone.0217466 (PMC6532927; doi:10.1371/journal.pone.0217466)
Supplement: S1 Dataset — (XLS) [file pone.0217466.s004.xls]

## Sheet: Généralités
Subject number	Sex (1= male, 0= female)	Age (years)	Smoking history (1=yes, 0=no)	Hospitalization within the last month (1=yes, 0=no)	Antibiotics within the last month (1=yes, 0=no)	Immunossupression (1=yes, 0=no)	Alcoholism (1=yes, 0=no)	Long term corticoid use (1=yes, 0=no)	Diabetes (1=yes, 0=no)	HIV (1=yes, 0=no)	Antibiotics for other reasons different from VAP during the first 7 days of admission (1=yes, 0=no)	SAPS2 score	Baseline diagnosis for Field intubation (1 = Trauma, 2 = Cardiac arrest, 3 = Comma, 4 = Respiratory failure)	Hypothermia (1=yes, 0=no)	Endobronchial intubation (EBI) (1=yes, 0=no)	Time under EBI (minutes)	Ventilator-associated pneumonia (VAP) (1=yes, 0=no)	Time from admission to VAP develompent (days)	1= Early VAP, 0= Late VAP	Ventilator-associated tracheo-bronchitis (VAT) (1=yes, 0=no)	Time from admission to VAT development (days)	1= Early VAT, 0= Late VAT	Time under mechanical ventilation (days)	ICU stay (days)	Hospital stay (days)	Hospital Mortality (1=yes, 0=no)
1	0	52	0	0	0	0	0	0	0	0	0	ND	1		0		1	5	0	0			18	19	34	0
2	0	65	0	1	0	1	0	0	1	0	0	62	3		1	45	0			0			3	3	5	0
3	0	58	1	1	0	1	0	0	1	0	0	72	2	0	0		1	2	1	0			7	7	7	1
4	1	73	1	0	1	1	1	0	0	0	0	76	2	1	1	56	1	6	0	0			12	12	12	1
5	1	33	0	0	0	0	0	0	0	0	1	ND	1		0		1	6	0	0			12	13	13	0
6	1	55	0	0	0	0	0	0	0	0	1	60	2	1	1	76	0			0			9	9	9	1
7	1	22	0	0	0	0	0	0	0	0	0	ND	1		0		0			0			6	6	6	1
8	0	63	0	0	0	0	0	0	0	0	0	63	3		0		0			0			4	4	4	1
9	1	69	0	0	0	1	0	0	1	0	0	ND	2	0	0		0			0			8	8	8	1
10	1	53	0	0	0	0	0	0	0	0	1	ND	1		1	190	0			1	15	0	22	22	210	0
11	1	71	0	0	0	1	0	0	1	0	0	69	2	0	0		0			0			4	4	4	1
12	1	29	0	0	0	0	0	0	0	0	1	62	1		0		0			1	6	0	15	21	21	0
13	1	62	0	0	0	0	0	0	0	0	0	ND	1		0		1	6	0	0			32	35	39	0
14	1	88	0	0	0	0	0	0	0	0	0	ND	1		0		1	4	1	0			8	8	8	1
15	1	76	0	0	0	0	0	0	0	0	1	ND	1		0		1	12	0	0			17	28	28	0
16	1	24	0	0	0	0	0	0	0	0	0	27	1		0		1	6	0	0			10	29	29	0
17	0	56	0	0	0	0	0	0	0	0	1	28	3		0		1	9	0	0			21	32	202	0
18	1	21	0	0	0	0	0	0	0	0	1	32	1		1	318	0			0			5	7	10	0
19	1	49	1	0	0	0	0	0	0	0	0	ND	1		0		1	3	1	0			11	12	34	0
20	1	50	0	0	0	0	0	0	0	0	0	66	2	1	0		1	4	1	0			9	9	9	1
21	1	48	0	0	0	0	0	0	0	0	1	ND	2	1	0		0			0			4	5	15	0
22	1	23	0	0	0	0	0	0	0	0	1	ND	1		0		0			0			7	16	16	0
23	1	80	0	0	0	1	0	0	1	0	1	69	2	1	0		0			0			7	9	31	0
24	1	63	0	0	1	0	0	0	0	0	1	62	2	1	0		1	9	0	0			17	21	45	0
25	1	68	1	0	0	1	1	0	0	0	1	ND	1		0		1	9	0	0			16	24	24	0
26	0	71	0	0	0	0	0	0	0	0	0	ND	2	0	0		0			0			7	8	10	0
27	1	24	0	0	0	0	0	0	0	0	1	ND	1		0		0			1	9	0	10	16	16	0
28	1	57	0	0	0	0	0	0	0	0	0	ND	1		1	79	1	5	0	0			12	36	36	0
29	0	24	0	0	0	0	0	0	0	0	1	27	1		0		0			0			4	7	20	0
30	1	31	0	0	0	0	0	0	0	0	0	28	1		0		0			0			3	5	19	0
31	1	81	0	0	0	0	0	0	0	0	1	76	2	1	0		1	6	0	0			8	9	14	0
32	1	63	0	0	0	1	0	0	1	0	0	ND	2	0	1	178	1	4	1	0			7	10	24	0
33	1	33	0	0	0	0	0	0	0	0	1	ND	1		0		0			0			7	9	13	0
34	1	80	0	0	0	0	0	0	0	0	0	64	2	1	0		0			0			6	6	6	1
35	0	19	0	0	0	0	0	0	0	0	1	ND	1		0		0			0			6	14	14	0
36	1	46	1	0	0	0	0	0	0	0	0	64	1		0		0			1	3	1	19	26	47	0
37	1	64	1	0	0	1	1	0	0	0	0	47	1		0		0			0			4	9	22	0
38	1	23	0	0	0	0	0	0	0	0	1	27	1		0		0			1	7	0	6	8	141	0
39	1	61	1	0	0	0	0	0	0	0	1	57	1		0		1	9	0	0			25	35	46	0
40	1	18	0	0	0	0	0	0	0	0	0	ND	1		1	124	1	8	0	0			12	18	18	0
41	1	38	1	0	0	0	0	0	0	0	0	48	2	0	0		0			0			13	13	13	1
42	1	83	0	0	0	0	0	0	0	0	1	51	1		0		0			0			14	14	14	1
43	0	41	1	1	0	1	0	0	1	0	0	52	2	0	1	51	1	6	0	0			30	44	138	0
44	1	28	1	0	0	0	0	0	0	0	0	65	3		0		1	6	0	0			22	31	375	0
45	1	74	0	0	0	0	0	0	0	0	0	77	2	1	0		1	4	1	0			10	10	10	1
46	1	28	0	0	0	1	1	0	0	0	0	25	1		0		0			0			5	7	13	0
47	1	56	0	0	0	1	1	0	0	0	0	ND	1		0		1	3	1	0			18	33	50	0
48	0	27	0	0	0	0	0	0	0	0	1	ND	1		0		0			0			7	12	240	0
49	1	51	0	0	0	0	0	0	0	0	0	46	1		0		0			0			10	11	28	0
50	1	48	1	0	0	1	1	0	0	0	0	ND	2	1	0		1	5	0	0			7	7	7	1
51	1	36	0	0	0	0	0	0	0	0	0	27	1		1	116	1	4	1	0			13	16	164	0
52	1	58	0	0	0	0	0	0	0	0	0	62	2	1	1	121	1	3	1	0			9	11	23	0
53	1	53	0	0	0	0	0	0	0	0	0	39	1		0		1	3	1	0			13	18	27	0
54	1	32	0	0	0	0	0	0	0	0	0	60	1		0		0			1	3	1	6	9	58	0
55	1	50	1	0	0	1	1	0	1	0	0	50	1		1	125	1	4	1	0			18	19	44	0
56	0	76	0	0	1	0	0	0	0	0	0	65	4		0		0			0			7	9	48	0
57	0	57	0	0	0	0	0	0	0	0	0	ND	1		0		0			1	4	1	20	20	20	1
58	1	25	0	0	0	0	0	0	0	0	0	ND	1		0		1	3	1	0			17	19	31	0
59	0	72	0	0	0	1	0	0	1	0	0	47	1		0		0			1	9	0	11	14	86	0
60	1	56	0	0	0	0	0	0	0	0	0	ND	2	1	0		0			1	6	0	7	8	33	0
61	1	29	0	0	0	0	0	0	0	0	0	ND	1		0		1	2	1	0			11	15	34	0
62	0	76	0	0	0	1	0	0	1	0	0	71	1		0		0			0			3	5	16	0
63	1	58	0	0	1	0	0	0	0	0	0	53	1		0		1	7	0	0			11	11	11	1
64	1	76	0	0	0	1	0	0	1	0	0	ND	2	1	1	185	1	4	1	0			7	10	22	0
65	0	74	0	0	0	1	0	0	1	0	0	58	1		0		1	4	1	0			19	19	19	1
66	1	82	0	0	0	0	0	0	0	0	0	51	2	1	0		1	4	1	0			11	23	32	0
67	1	36	0	0	0	0	0	0	0	0	0	20	1		0		0			1	4	1	12	12	12	1
68	1	63	0	0	0	0	0	0	0	0	0	66	2	1	1	90	1	4	1	0			12	12	12	1
69	1	74	0	0	0	0	0	0	0	0	0	74	2	1	1	184	1	6	0	0			10	10	10	1
70	0	55	0	0	0	1	1	0	0	0	0	50	3		0		0			0			14	33	ND	0
71	1	76	0	0	0	0	0	0	0	0	0	59	3		0		1	6	0	0			10	16	30	1
72	1	38	1	0	0	0	0	0	0	0	0	43	1		0		1	2	1	0			8	8	8	1
73	0	47	0	1	0	0	0	0	0	0	0	42	1		0		0			1	7	0	12	15	121	1
74	1	54	1	0	0	0	0	0	0	0	0	57	2	1	0		0			0			15	22	65	0
75	1	60	1	0	0	0	0	0	0	0	0	27	2	1	0		1	3	1	0			11	11	11	1
76	1	64	0	0	0	0	0	0	0	0	0	47	1		0		1	8	0	0			21	33	33	0
77	1	74	0	0	0	0	0	0	0	0	0	67	2	1	0		0			0			6	13	37	0
78	0	21	0	0	0	0	0	0	0	0	0	28	1		0		0			0			4	5	31	0
79	1	60	1	0	1	0	0	0	0	0	0	45	4		0		0			0			3	4	20	0
80	0	38	0	0	0	0	0	0	0	0	0	61	1		0		0			1	6	0	9	9	9	1
81	1	24	0	0	0	0	0	0	0	0	0	35	1		0		0			1	3	1	15	17	25	0
82	1	52	0	0	0	0	0	0	0	0	0	62	2	1	0		0			0			10	10	10	1
83	1	52	0	0	0	0	0	0	0	0	0	20	1		0		0			0			11	13	24	0
84	1	61	0	0	0	1	0	0	1	0	0	58	2	1	1	211	0			1	3	1	7	8	32	0
85	0	49	0	0	0	0	0	0	0	0	0	54	3		0		0			1	6	0	24	24	24	1
86	1	44	0	0	0	0	0	0	0	0	0	24	1		0		0			1	10	0	9	10	152	0
87	0	52	0	0	0	0	0	0	0	0	0	57	2	1	0		1	2	1	0			5	5	15	0
88	0	28	0	0	0	0	0	0	0	0	0	32	1		1	427	0			1	3	1	8	9	15	0
89	1	49	1	0	0	1	1	0	0	0	0	ND	2	0	0		1	2	1	0			13	16	34	0
90	1	70	1	0	0	1	0	0	1	0	0	ND	2	1	1	252	1	3	1	0			6	9	24	0
91	1	49	0	0	0	0	0	0	0	0	0	ND	3		0		0			0			3	3	6	0
92	1	51	0	0	0	1	1	0	0	0	0	ND	1		0		0			1	11	0	23	26	49	0
93	1	67	0	0	0	1	0	0	1	0	0	ND	3		0		0			0			7	8	35	0
94	1	70	0	0	1	0	0	0	0	0	0	ND	2	1	0		0			0			9	10	29	0
95	1	24	0	0	0	0	0	0	0	0	0	ND	1		0		1	4	1	0			17	20	30	0
96	1	21	0	0	0	0	0	0	0	0	0	ND	1		0		0			1	5	0	7	7	14	0
97	0	71	0	0	0	1	0	0	1	0	1	ND	1		1	184	0			0			11	14	26	0
98	0	43	1	0	0	1	1	0	0	0	0	ND	2	1	0		0			0			9	11	25	0
99	0	77	0	0	0	0	0	0	0	0	0	ND	1		0		0			0			3	4	14	0
100	1	84	1	0	0	1	1	0	0	0	0	56	3		1	160	0			0			4	11	20	0
101	0	84	0	0	0	0	0	0	0	0	1	44	1		0		0			0			4	6	81	0
102	1	21	1	0	0	0	0	0	0	0	0	63	2	1	0		0			1	3	1	6	8	13	0
103	1	72	0	0	0	0	0	0	0	0	1	44	1		1	309	0			0			4	7	58	0
104	0	29	0	0	0	0	0	0	0	0	0	ND	3		0		0			0			8	10	25	0
105	1	18	0	0	0	0	0	0	0	0	1	ND	1		0		1	9	0	0			24	31	32	0
106	0	18	0	0	0	0	0	0	0	0	0	ND	1		1	54	0			0			9	17	17	0
107	1	19	1	0	0	0	0	0	0	0	0	ND	1		0		1	4	1	0			17	27	27	0
108	0	54	0	0	0	0	0	0	0	0	0	ND	1		0		0			0			7	10	10	0
109	1	54	0	0	0	0	0	0	0	0	0	ND	1		0		0			1	4	1	7	8	27	0
110	1	29	0	0	0	0	0	0	0	0	1	ND	1		0		0			1	7	0	10	11	24	0
111	1	73	0	0	0	1	0	0	1	0	0	82	2	0	1	118	1	11	0	0			16	18	29	1
112	1	65	0	0	0	0	0	0	0	0	0	ND	2	1	0		0			0			4	12	38	0
113	1	37	0	0	0	0	0	0	0	0	0	43	2	1	1	60	1	2	1	0			11	11	11	1
114	1	83	0	0	0	0	0	0	0	0	0	65	2	1	0		0			0			7	12	33	0
115	1	53	1	0	0	0	0	0	0	0	0	66	2	1	1	195	0			0			5	7	16	0
116	1	56	0	0	0	0	0	0	0	0	0	ND	1		0		1	5	0	0			7	9	27	0
117	1	48	1	0	0	1	1	0	0	0	0	ND	3		0		0			0			12	17	27	0
118	1	63	0	0	0	0	0	0	0	0	0	ND	3		0		1	17	0	0			12	24	48	0
119	1	66	0	0	0	0	0	0	0	0	0	70	2	0	1	120	0			1	4	1	18	42	74	0
120	1	56	0	0	0	0	0	0	0	0	0	61	2	1	1	90	0			1	5	0	7	9	16	0
121	1	67	0	0	0	0	0	0	0	0	0	ND	4		1	128	0			0			3	5	33	0
122	1	62	0	0	0	0	0	2	0	0	0	58	3		0		0			0			3	3	3	1
123	1	64	1	0	0	0	0	2	0	0	0	79	2	0	0		0			0			3	3	3	1
124	1	64	1	0	0	0	0	2	0	0	0	58	2	1	0		1	2	1	0			3	3	3	1
125	1	64	1	0	0	0	0	2	0	0	0	69	2	1	0		0			0			5	5	5	1
126	0	61	0	0	0	0	1	2	1	0	0	71	2	0	1	53	0			0			5	5	5	1
127	0	78	0	0	0	0	0	2	1	0	0	71	2	1	0		0			0			5	5	5	1
128	0	63	0	0	0	0	0	2	0	0	0	63	3		0		0			0			4	4	4	1
129	1	52	1	0	0	0	1	2	0	0	0	44	1		0		0			0			5	5	5	1
130	0	65	0	0	0	0	0	2	0	0	0	61	1		0		0			0			3	3	3	1
131	1	72	0	0	0	0	0	2	0	0	0	66	1		0		0			0			3	3	3	1
132	0	44	1	0	0	1	1	1	0	1	1	67	1		1	37	0			0			5	5	5	1
133	1	71	0	1	0	0	0	2	1	0	0	69	2	0	0		0			0			4	4	4	1
134	1	59	1	0	0	0	1	2	0	0	0	40	1		0		0			0			4	4	4	1
135	0	79	0	0	0	0	0	1	1	0	0	96	2	0	0		1	4	1	0			4	4	4	1
136	1	63	0	0	0	0	0	2	1	0	0	70	2	1	0		0			0			4	4	4	1
137	0	74	0	0	0	0	0	2	0	0	0	74	2	1	0		0			0			5	5	5	1
138	1	61	1	0	0	0	0	2	1	0	0	81	2	0	0		0			0			3	3	3	1
139	1	58	1	0	0	0	1	2	0	0	0	67	2	1	1	102	0			0			5	5	5	1
140	0	96	0	0	0	0	0	2	0	0	0	77	2	1	0		0			0			5	5	5	1
141	1	52	0	0	0	0	0	2	1	0	0	65	2	1	1	ND	1	4	1	0			5	5	5	1
142	1	51	0	0	0	0	1	2	0	0	0	70	1		0		0			0			4	4	4	1
143	1	48	0	0	0	0	0	2	0	0	0	79	1		0		0			0			4	4	4	1
144	0	76	0	0	0	0	0	2	0	0	0	ND	3		1	ND	1	4	1	0			4	4	4	1
145	1	80	0	1	0	0	0	0	0	0	0	ND	2	1	0		0			0			5	5	5	1
